# Supplementary material for: Anti-HIV potency of T-cell responses elicited by dendritic cell therapeutic vaccination
Source: PLoS Pathog. 2019 Sep 9;15(9):e1008011. doi: 10.1371/journal.ppat.1008011 (PMC6733439; doi:10.1371/journal.ppat.1008011)
Supplement: S2 Table — Luminex assay was performed after a 48h stimulation of PBMC with 36 individual 15-mer peptides. Absence of data means < LLOQ (lower limit of quantification). Positive responses identified using our positivity cut off based on FI are highlighted in yellow. (XLSX) [file ppat.1008011.s006.xlsx]

## Sheet: conc
		IFNγ (pg/ml)																IL-2 (pg/ml)																IL-13 (pg/ml)
	Patients Peptides	D1	D2	D3	D4	D5	D6	D7	D8	D9	D10	D11	D14	D15	D17	D18	D19	D1	D2	D3	D4	D5	D6	D7	D8	D9	D10	D11	D14	D15	D17	D18	D19	D1	D2	D3	D4	D5	D6	D7	D8	D9	D10	D11	D14	D15	D17	D18	D19
	G17-1	2.28	16.92	62.71	2058.05	17.36	348.3	9.69	5.37	1374.48	11.35	4040	12.6	21.23	0.63	0.12	95.24	2.58	2.15	14.91	155.29	12.12	43.93	50.18	18.94	38.21	5.82	72.91	11.4	5.5	8.36	7.33	523.17	3.18	0.93	13.12	145.4	10.77	64.94	32.72	10.4	32.95	5.95	189.03	2.71	4.05		0.46	594.94
	G17-2	7.57	14.98	121.72	51214.1	29.09	48.69		78.99	5373.16	17.8	32552	295.31	593.9	18.45	14.07	1215.21	7.78	0.52	8.44	937.11	17.63	18.22	25.45	124.28	291.56	24.29	1383.87	188.52	64.8	9.86	89.13	2781.28	4.82	1.15	5.9	252.03	10.92	23.62	13.71	27.61	64.5	11.55	569.9	29.37	17.35	0.25	7.25	1103.22
	G17-3		17.11	259.97	74.72	6.03	45.4	2.63		12.92	6.32	55.7	6.34	50.4	0.29	6.34	0.01	1.45		32.39	58.9	3.11	39.86	22.12		6.87	2.06	4.83	15.83	6.89	4.65	24.24	20.97		0.63	52.67	24.79	2.52	39.21	11.06	0.05	9.56	2.08	16.26	3.82	4.02		0.82	5.27
	G17-4		27.18	1109.66	113.03	9.29	27.05	6.57		11.56	1.05	60.66	1.44	10	0.29	0.47		0.41		40.8	58.59	2.1	41.11	53.28		3.02	2.15	4.84	6.81	7.18	6.62	7.62	20.48		1.86	64.59	38.01	2.49	45.35	16.98		5.93		7.54	2.34	5.03	0.02	0.29	0.65
	G253-1	7.33	17.86	69.6	22.19	10.57	50.8	5.61		6.49	1.99	56.44	0.52	27.54	0.29	0.12	0.39	5.67	0.52	5.52	15.93	0.71	40.29	38.6	2.47	3.3	2.88	7.14	1.12	5.9	3.2	16.18	14.64	3.43		8.86	10.51	0.77	40.43	20.28	1.39	7.29	0.42	8.94	0.61	1.84		0.04	0.67
	G253-2	0.75	49.8	70.97	110.84	26.86	50.01	12.26		386.05	3.93	56.13	57.07	56.68		2.2	311.41	1.4	1.62	8.69	30.49	4.51	35.17	103.67		15.47	1.52	12.44	70.24	12.11	2.59	7.18	271.84	0.32	1.01	15.17	8.96	2.86	68.92	26.32	0.85	28.05	2.08	18.41	20.05	4.41			166.78
	G253-3	11.15	22.79	2872.85	189.7	956.78	67.97	516.97	52.14	6518.32	10.66	405.26	130.85	390.94	150.55	1.16	711.53	21.67	2.75	216.78	66.88	161.79	53.71	726.78	48.32	451.61	9.59	111.62	159.79	47	330.83	12.45	900.79	5.91	0.2	265.72	33.65	52.84	63.77	143.18	15.72	111.24	8.36	255.04	19.96	8.79	15.04		845.24
	G253-4	29.24	34.98	1384.72	6636.57	349.86	28.68	661.96	77.03	5701.61	20.64	9901.84	266.22	372.88	59.72	24.18	596.25	42.8	5.47	129.55	323.21	54.69	22.51	1118.91	73.69	258.92	20.42	651.92	173.19	41.66	576.21	150.28	1057.73	9.27	0.84	288.44	117.86	30.05	27.15	154.92	22.44	68.02	18.35	596.63	17.8	10.26	7.35	21.33	733.56
	G253-5		13.77	214.32	3476.39	12.89	556.77	528.73	6.22	3164.74	7.22	3741.6	276.68	11.55	2272.25	4.27	0.27	1.25		36.91	499.96	4.25	39.39	300.93	17.27	126.14	12.84	327.74	156.26	7.52	668.51	27.63	27.72			69.09	169.89	1.78	35.53	107.47	4.37	51.07	7.34	415.55	20.58	2.3	50.08	3.27	4.76
	G253-6	0.75	62.36	71.11	1888.52	1135.43	11737	2198.76	166.81	4474.12	11.39	11115.1	284.74	22.18	1880.04	72.33	0.89	1.8	16.61	9.76	526.57	151.4	127.99	368.39	119.14	230.15	10.87	1020.3	173.39	8.4	1074.36	122.64	39.4	1.45	4.67	14.39	151.9	62.83	180.12	141.14	17.02	110.56	7.4	765.88	22.62	5.97	65.01	19.18	3.79
	G253-7	8.75	18.04	50.05	165.4	16	767.43	17.14	1.71	8.3	6.6	831.96	9.02	8.42	0.14	0.12	1.14	9.98		3.85	61.32	4.22	44.94	31.8	6.68	8.7	6.37	10.48	11.2	6.07	9.67	18.26	21.54	1.36	0.2	2.81	20.93	2.86	106.12	33.25	4.05	7.88	2.25	45.28	3.69	3.73		1.55	2.72
	G253-8	7.33	26.23	52.94	58.22	11.65	41.58	3.52		48.36	3.32	101.89	0.66	5.18	0.14		0.89	13.7		4.26	26.36	9.82	22.38	31.13	3.44	6.03	0.73	5.8	4.13	3.38	7.17	13.78	9.91	3.08	1.27	4.34	10.5	4.19	38.37	14.83	0.67	3.5	0.87	11.23	1.32	2.08		0.88	0.92
	N66-1		27.81	23.13	38.79	31.46	85.79	1882.17	9.62	7.47	3.65	205.63	6.6	11.55	3.02	0.47	0.21	0.81	0.52	1.22	15.78	12.7	56.29	430.6	3.5	4.69	1.16	1.31	9.38	5.3	59.04	10.36	19.59	1.54	0.84	4.31	7.93	7.17	82.28	350.14	2.96	4.55	2.57	7.22	1.67	2.89	1.61	0.22	1.76
	N66-2		17.67	81.06	44.96	19.95	228.16	1081.59	2.43	2.82	45.84	86.29	7.65	11.63	0.29	2.2	1.63	1.37		12.77	19.22	3.04	36.7	270.63	3.38	4.02	3.71	5.8	2.89	0.92	20.13	10.36	17.07	0.78	0.84	20.75	7.62	2.9	81.12	172.95	1.92	5.95	4.08	3.94	0.48	1.43	0.03	0.38	3.49
	N66-3		25.75	24.43	21.8	3.32	20.5			4.57	55.2	243.53	3.28	14.36	1.52	0.12	1.01	2.01	9.89	9.78	28.28	0.46	23.01	18.73	2.1	8.52	6.1	28.22	2.02	4.12	8.03	6.3	20.78		1.68	2.7	4	0.93	15.83	7.59	0.57	9.11	6.82	86.11	0.96	1.69		0.04	1.12
	N66-4		24.61	53.22	126.65	207.62	33.77	28.72	1.3	29.74	39.1	349.45	1.92	28.07	51.83	0.12	3.69	1.66	6.06	8.32	67.62	28.87	30.19	130.2	9.52	34.13	3.8	83.07	4.57	3.12	93.15	7.11	95.24		1.38	6.17	30.72	25.72	20.94	62.34	0.85	29.45	7.65	169.92	0.77	1.49	5.83		43.88
	N66-5		10.28	78.57	67.51	5.83	6.46	392.37	6.7	620.49	2.33	90.34	3.68	14.86	40.16		38.28	1.45		10.05	35.14	3.62	10.39	513.67	9.09	37.55	4.49	33.32	3.52	3.08	165.35	17.21	420.27		0.2	8.01	9.25	1.37	3.93	220.41	2.32	31.49	2.01	51.48	0.3	2.37	9.37	0.28	392.17
	N66-6		13.35	139.95	23.14	5.53	13.59	64.36	0.87	4.93	2.58	132.97	6.86	65.3	58.55	0.12	88.91	0.33	3.95	24.07	9.31	0.71	23.03	103.2	8.62	11.61	3.75	10.99	3.1	7.44	7.81	5.62	367.75		1.49	25.17	2.38		10.6	81.17	3.19	5.71	2.75	29.6	0.63	1.79	0.51	0.22	469.06
	N66-7		15.57	55.97	47.12	7.59	11.18			23.55	2.33	15.11	7.91	5.26			0.95	4.99	0.46	10.62	154.67	0.98	16.57	34.32	4.04	11.32	1.55	4.12	3.25	3.59	8.95	6.4	15.63	1.62		4.94	22.2		10.4	16.96	1.24	3.73		9.45	0.9	2.56			2.21
	N66-8	19.3	16.73	44.45	26.31	6.03	20.29	1.7		4.89	0.69	15.89	9.35	11.19	0.29		0.77	2.25		6.78	51.75	1.42	20.06	27.08	3.82	10.08		10.9	7.97	8.21	3.38	5.41	9.48			10.58	8.06	0.32	14.27	8.03	0.54	9.18		13.04	0.87	3.03			2.28
	N116-1	5.24	14.18	55.01	13.5	3.54	148.69	53.53		7.33	4.05	123.13	0.52	1.72	9.6	0.47	0.71	1.09		1.34	19.28	1.4	18.99	27	2.22	3.24	6.14	10	1.21	2.59	31.25	17.69	22.54		0.2	3.06	6.01	0.98	47.5	46.92	2.87	5.53	3.53	38.85	0.52	0.4	1.36	1.06	0.49
	N116-2		14.78	27.01	8.94	4.61	8.96	0.92	29.56	1.09	7.15	33.95	0.52	2.49	2958.46	64.82	5.01	0.93	2.18	3.11	6.45	0.78	20.76	16.73	37.51	5.57	2.38	11.11	1.44	2.92	171.59	117.87	130.03		1.15	2.56	2.51	0.77	14.88	5.91	17.55	3.56	1.46	15.05	0.09	1.96	124.53	18.23	118.49
	N116-3		15.77	28.01	24.27	4.19	19.87		40.19	10.09	8.31	48.59	38.6	15.07	3280.78	222.14	376.84	0.81	3.42	3.22	14.13	0.64	17.09	15.24	33.42	6.74	3.32	8.83	9.84	4.22	239.71	195.24	931.71	1.66	0.2	1.84	4.53	0.71	12.91	5	25.52	6.64	3.55	10.8	2.39	1.96	82.94	35.41	1076.52
	N116-4		16.54	74.56	12.13	6.03	138.71	6.85	1.3	48.09	1.99	93.32	9.61	6.15	7.15	0.12	531.81	2.1		9.32	23.29	4.99	40.08	24.43	0.53	7.07	1.08	8.44	3.11	2.92	8.58	12.14	674.04	2.37	0.84	10.95	9.25	0.39	81.16	17.13	1.57	11.53	1.75	6.42	0.96	2.39	0.51	0.82	1840.63
	N116-5		24.78	23.49	41.52	4.61	106.06	25.52	76.57	3.04	6.36	342.05	6.99	12.93	0.46	0.47	165.99	1.92	1.62	4.35	30.61	1.2	28.07	24.21	5.69	1.76	1.8	5.47	3.86	2.39	17.48	14.59	349.64	2.93	1.59	5.46	6.88	0.65	59.04	37.19	2.23	4.86	3.68	13.46	0.99	2.64	0.34	1.03	892.84
	N116-6		20.91	17.77	50.45	3.32	6.65	123.39		501.19	94.47	106.65	0.37	98.71		0.12	0.52	0.41	1.45	2.91	16.37	0.66	13.39	31.86	1.04	2.96	4.02	5.8	1.06	4.39	3.85	6.54	15.25		1.27	2.52	2.8		11.39	39.61		4.96	4.61	12.99	0.18	0.67		0.07	0.62
	N116-7		11.86	50.12	70.8	1.92	8.62	112.34		284.3	52.45	24.08	0.23	76.48	0.14			0.81	0.93	18.68	29.03	0.46	15.03	54.26	3.31	4.15	2.35	10.5	0.64	6.38	1.37	5.77	29.31		0.2	24.44	3.18	0.98	9.37	52.81		4.53	3.23	6.77		0.79		0.04	17.53
	N116-8		10.04	20.87	30.23	3.97	12.67	20.6		2.37	1.87	43.18	1.51	27.94	0.14	0.47	4.77	1.3		15.26	5.75	0.74	19.79	63.43	0.66	4.53	3.79	10.42	1.02	2.27	4.38	6.64	42.46			15.16	2.19	0.59	18.81	49.2	0.35	3.97	2.66	8.36	0.14	0.62		0.04	5.1
	P325-1	34.75	10.96	81.75	16.56	3.97	702.37	4.13		9.33	4.54	64.74	0.66	11.41	0.46	0.12	14.66	30.14		9.64	22.05	0.94	99.4	22.07	5.43	9.3	10.9	6.23	2.24	2.39	20.23	6.01	298.16	7.5		9.48	8.8	0.91	106.56	10.88	0.64	4.37	1.27	7.54	0.99	0.94	0.07		244
	P325-2	27.49	19.85	40.99	485.78	8.07	934.16		7.87	6.98	5.41	2077.99	5.01	17.66	0.14	0.12	22.73	19.24	1.33	1.57	128.06	0.74	35.22	18.99	11.15	6.91	2.99	21.25	3.17	3.08	11.5	8.16	246.25	7.82	1.15	5.18	85.03	1.89	115.82	9.04	2.39	8.11	5.19	80.42	0.52	1.43			168.05
	P325-3		14.58	19.11	4857.12	1.92	161.77	7.82	2.1	2.52	2.75	8075.47	0.23	168.43	0.46		0.01	1.45		7.4	1432.56	1.35	56.45	35.01	23.7	5.74	0.65	745.15	1.48	36.76	3.57	4.56	27.76	1.49		6.86	159.85		34.95	12.34	2.46	3.82	1	319.35	0.3	10.24			6.26
	P325-4	23.32	18.77	902.18	895.92	290.54	513.57	2377.01	7.72	4.1	1.57	765.39	0.52	65.49	426.77	0.12		15.18	1.18	117.17	837.97	20.28	109.25	705.04	20.59	14.44	3.29	343.16	2.68	17.24	378.25	12.92	27.44	4.98	0.2	249.21	90.43	14.44	75.27	445.86	5.75	3.46		189.82	0.63	6.67	12.32	0.46	36.51
	P325-5	66.02	11.19	2889.52	394.67	1232.69	1734.06	6926.64	101.09	1.37	9.78	160.47	0.95	23.67	1036.19	16.3	28.44	30.71		319.99	663.49	56.22	197.58	1165.21	113.07	3.77	17.58	31.99	0.57	9.94	618.42	72.24	393.46	7.28	0.63	499.56	82.69	17.27	125.02	505.12	26.4	2.91	10.27	63.96	0.27	4.89	19.52	6.35	441.34
	P325-6		14.18	37.79	326.26	46.24	30.83	21.59	15.07	4.06	3.57	63.5	0.95	7.49	5.15	11.5	1.38	0.56	1.18	8.9	693.12	3	24.62	25.55	25.96	7.16	1.93	19.75	1.68	5.09	12.6	37.55	31.61		1.15	10.9	68.87	0.98	20.62	41.13	11.48	3.84	1	24.66	0.18	3.47	0.2	8.17	40.49
	P325-7	2.68	20.2	132.02	1457.15	101.81	38.68	15.92	19.25	10.5	5.49	41.8	0.37	7.65	1047.2	26.23	56.85	3	0.39	18.06	166.19	16.99	29.97	54.62	47.42	14.73	5.72	15.08	3.7	8.94	192.12	87.76	448.59	2.63		17.46	73.19	11.32	23.96	20.6	12.84	10.94	4.5	14.95	0.35	2.58	15.93	8.74	245.04
	P325-8	14.93	13.77	33.73	9.2	8.16	16.57	2.74		2.56	4.94	48.39	1.92	0.88	242.07	0.47	6.09	7.88	2.24	2.87	14.1	4.7	17.65	26.62	4.46	4.9	7.2	3.35	2.57	0.67	45.16	18.13	59.07	6.33	0.63	5.4	4.05	1.46	14.58	8.64	0.25	6.02	1.97	4.55	0.27		15.66	0.33	45.01
